# Supplementary material for: Understanding the impact of Klebsiella pneumoniae K-Antigen based MAPS vaccine design on the immune response in animal models
Source: PLoS Pathog. 2026 Jun 10;22(6):e1014289. doi: 10.1371/journal.ppat.1014289 (PMC13252833; doi:10.1371/journal.ppat.1014289)
Supplement: S1 Table — (XLSX) [file ppat.1014289.s009.xlsx]

## Sheet: Sheet1
S1 Table. Targeting different polysaccharide biotinylation levels by changing CDAP concentration in reaction.
Biotinylation level	[CDAP ]	Experimental %
	mg/mL
High%	0.82	2.6
Medium%	0.37	1.4
Low%	0.16	0.7
