# Supplementary material for: Understanding the impact of Klebsiella pneumoniae K-Antigen based MAPS vaccine design on the immune response in animal models
Source: PLoS Pathog. 2026 Jun 10;22(6):e1014289. doi: 10.1371/journal.ppat.1014289 (PMC13252833; doi:10.1371/journal.ppat.1014289)
Supplement: S2 Table — (XLSX) [file ppat.1014289.s010.xlsx]

## Sheet: Sheet1
S2 Table. Lognormal Welch T test between each group anti-K2 IgG of the DoE-style immunogenicity study in rabbits against pre-immune.
Pre-immune vs	HMW-high%		LMW-high%		HMW-low%		LMW-low%		MMW-Medium%
Bleed	D27	D42	D27	D42	D27	D42	D27	D42	D27	D42
P value	<0.0001	<0.0001	0.0002	0.0007	0.004	0.0001	0.8742	0.1698	0.0043	0.0011
Geometric Mean ratio (GMR) MAPS/Pre-immune	108.8	771.1	9.953	28.25	8.518	39.83	1.095	2.308	6.568	43.42
GMR 95% confidence interval	32.12 - 368.5	284.5 - 2090	3.581 - 27.67	5.790 - 137.9	2.264 - 32.05	9.609 - 165.1	0.3273 - 3.663	0.6670 - 7.987	2.006- 21.50	6.868 - 274.5
