# Supplementary material for: Understanding the impact of Klebsiella pneumoniae K-Antigen based MAPS vaccine design on the immune response in animal models
Source: PLoS Pathog. 2026 Jun 10;22(6):e1014289. doi: 10.1371/journal.ppat.1014289 (PMC13252833; doi:10.1371/journal.ppat.1014289)
Supplement: S3 Table — (XLSX) [file ppat.1014289.s011.xlsx]

## Sheet: Sheet1
S3 Table. Lognormal paired t−test between D27 and D42 IgG data of each group of the DoE-style immunogenicity study in rabbits.
Groups comparison	HMW-high% D42 vs HMW-high% D27		LMW-high% D42 vs LMW-high% D27		HMW-low% D42 vs HMW-low% D27		LMW-low% D42 vs LMW-low% D27		MMW-medium% D42 vs MMW-medium% D27
	Anti-K2 IgG	Anti-MrkA IgG	Anti-K2 IgG	Anti-MrkA IgG	Anti-K2 IgG	Anti-MrkA IgG	Anti-K2 IgG	Anti-MrkA IgG	Anti-K2 IgG	Anti-MrkA IgG
P value	<0.0001	0.0001	0.0574	0.0473	0.0012	0.0291	0.0113	0.2293	0.0037	0.0002
GMR	7.088	11	2.839	3.79	4.675	7.58	2.108	1.95	6.611	16
GMR 95% confidence interval	4.297 - 11.69	5.247 - 23.08	0.9578 - 8.414	1.021 -14.07	2.337 - 9.355	1.316 - 43.66	1.257 - 3.537	0.5879 - 6.468	2.329 - 18.77	6.498 - 39.38
