# Supplementary material for: Understanding the impact of Klebsiella pneumoniae K-Antigen based MAPS vaccine design on the immune response in animal models
Source: PLoS Pathog. 2026 Jun 10;22(6):e1014289. doi: 10.1371/journal.ppat.1014289 (PMC13252833; doi:10.1371/journal.ppat.1014289)
Supplement: S4 Table — (XLSX) [file ppat.1014289.s012.xlsx]

## Sheet: Sheet1
S4 Table. Lognormal Welch T test between each group anti-MrkA IgG of the DoE-style immunogenicity study in rabbits against pre-immune.
Pre-immune vs	HMW-high%		LMW-high%		HMW-low%		LMW-low%		Medium-medium%
Bleed	D27	D42	D27	D42	D27	D42	D27	D42	D27	D42
P value	<0.0001	<0.0001	0.0099	0.0081	0.5934	0.0445	0.3466	0.5288	0.192	0.0012
GMR MAPS/Pre-immune	46.88	515.9	7.989	30.28	1.532	11.61	0.7493	1.461	2.712	43.39
GMR 95% confidence interval	13.36 - 164.5	222.3 - 1197	1.854 - 34.42	3.170 - 289.2	0.2697 - 8.699	1.080 - 124.8	0.3852 - 1.458	0.4059 - 5.260	0.5519 - 13.33	6.952 - 270.8
