# Supplementary material for: Understanding the impact of Klebsiella pneumoniae K-Antigen based MAPS vaccine design on the immune response in animal models
Source: PLoS Pathog. 2026 Jun 10;22(6):e1014289. doi: 10.1371/journal.ppat.1014289 (PMC13252833; doi:10.1371/journal.ppat.1014289)
Supplement: S5 Table — (XLSX) [file ppat.1014289.s013.xlsx]

## Sheet: Sheet1
S5 Table. Lognormal Welch T test between groups of the immunogenicity study in rabbits with MAPS complexes differing for the carrier protein.
Groups comparison	K2-Rhavi-CP1 MAPS	K2-Rhavi-CP1 MAPS	K2-Rhavi-CP1	K2-Rhavi-CP1
	vs	vs	vs	vs
	K2- Rhavi-FlaBD2-MrkA MMW-medium% MAPS	K2- Rhavi-FlaBD2-MrkA MMW -medium% MAPS	K2- Rhavi-FlaBD2-MrkA HMW-high% MAPS	K2- Rhavi-FlaBD2-MrkA HMW-high% MAPS
	D27	D42	D27	D42
P value	0.0017	0.0115	0.1521	0.381
Geometric Mean ratio (GMR)	7.582	12.57	0.4577	0.7078
GMR 95% confidence interval	2.575 - 22.33	2.090 - 75.61	0.1494 - 1.403	0.3100 - 1.616
