# Supplementary material for: Understanding the impact of Klebsiella pneumoniae K-Antigen based MAPS vaccine design on the immune response in animal models
Source: PLoS Pathog. 2026 Jun 10;22(6):e1014289. doi: 10.1371/journal.ppat.1014289 (PMC13252833; doi:10.1371/journal.ppat.1014289)
Supplement: S6 Table — (XLSX) [file ppat.1014289.s014.xlsx]

## Sheet: Sheet1
S6 Table. Lognormal Welch T test between each group of the passive transfer study in mice against pre-immune group.
Groups comparison	Pre-immune		Pre-immune
	vs		vs
	HMW-high% MAPS		K2-Rhavi-CP1 MAPS
CFU	Blood h24	Spleen	Blood h24	Spleen
P value	<0.0001	<0.0001	<0.0001	0.0001
Geometric Mean ratio (GMR)	1780	28213	8.859	3794
GMR 95% confidence interval	392.7 - 8070	1256 - 633882	4.102 - 19.13	157.9 - 91159
